# Supplementary material for: Alterations of gut microbiome in chronic rhinosinusitis: insights from a mendelian randomization study
Source: Braz J Otorhinolaryngol. 2025 Sep 20;92(1):101698. doi: 10.1016/j.bjorl.2025.101698 (PMC12477935; doi:10.1016/j.bjorl.2025.101698)
Supplement: Supplementary file 1 [file mmc1.xlsx]

## Sheet: Supplementary table 1
Supplementary table 1 Information of genetic instrumental variables associated with chronic rhinosinusitis
ID.exposure	SNP	Chr	Pos	Effect allele	Other allele	β	Se	P	F statistic
finngen_R10_J10_CHRONSINUSITIS	rs1015166	6	32830954	T	C	0.0833583	0.0109052	2.10717e-14	58.4293
finngen_R10_J10_CHRONSINUSITIS	rs2079672	16	89818509	A	G	-0.0651089	0.0111715	5.6057e-09	33.967
finngen_R10_J10_CHRONSINUSITIS	rs281379	19	48711017	A	G	0.079022	0.011042	8.27561e-13	51.2154
finngen_R10_J10_CHRONSINUSITIS	rs3184504	12	111446804	C	T	-0.0663886	0.0110743	2.03685e-09	35.938
finngen_R10_J10_CHRONSINUSITIS	rs35260072	5	132295159	C	A	-0.0719198	0.0118491	1.28209e-09	36.8406
finngen_R10_J10_CHRONSINUSITIS	rs3744374	17	35745536	A	G	-0.0865752	0.0131642	4.81504e-11	43.2512
finngen_R10_J10_CHRONSINUSITIS	rs3939286	9	6210099	C	T	-0.153628	0.012492	9.2747e-35	151.244
finngen_R10_J10_CHRONSINUSITIS	rs41260844	22	19755901	T	C	-0.0722841	0.0120334	1.89065e-09	36.0835
finngen_R10_J10_CHRONSINUSITIS	rs4402589	16	29943333	G	T	0.0629407	0.0109161	8.12325e-09	33.2451
finngen_R10_J10_CHRONSINUSITIS	rs6889889	5	111122718	A	G	0.125615	0.0117163	8.07793e-27	114.948
finngen_R10_J10_CHRONSINUSITIS	rs6967330	7	106018005	A	G	0.071498	0.0122785	5.7795e-09	33.9076
finngen_R10_J10_CHRONSINUSITIS	rs7173981	15	60778755	C	T	-0.0766628	0.0139127	3.58286e-08	30.3631
finngen_R10_J10_CHRONSINUSITIS	rs773107	12	55975722	G	A	0.066216	0.0121285	4.77364e-08	29.8065
finngen_R10_J10_CHRONSINUSITIS	rs7872321	9	124289993	T	C	-0.0716602	0.0115062	4.72531e-10	38.7875
finngen_R10_J10_CHRONSINUSITIS	rs7943728	11	61779596	A	G	-0.0999343	0.0181138	3.44762e-08	30.4376
finngen_R10_J10_CHRONSINUSITIS	rs887972	2	102424485	A	G	0.0766947	0.0118822	1.08535e-10	41.6617
finngen_R10_J10_CHRONSINUSITIS	rs962992	10	9011110	C	G	-0.0899478	0.0120051	6.75772e-14	56.137

## Sheet: Supplementary table 2
Supplementary table 2 Mendellan randomization assessment of the assoctation between chronic rhinosinusitis and gut microbiota.
ID.outcome	Outcome	Methods	nSNP	Pval	OR	95%CI	Cochrane's Q test p-value	MR-Egger intercept derived p-value
ebi-a-GCST90027765	k_Bacteria.p_Bacteroidetes.c_Bacteroidia.o_Bacteroidales.f_Porphyromonadaceae.g_Odoribacter.s_Odoribacter_splanchnicus	IVW	16	0.0261211	1.1765	1.0195-1.3576	0.0969572	0.658826
		Weighted median	16	0.0181407	1.23388	1.0364-1.4688
		Weighted mode	16	0.142586	1.2408	0.9441-1.6307
		MR Egger	16	0.878496	1.04385	0.6081-1.7916
ebi-a-GCST90027776	k_Bacteria.p_Bacteroidetes.c_Bacteroidia.o_Bacteroidales.f_Rikenellaceae.g_Alistipes.s_Alistipes_indistinctus	IVW	16	0.0414579	1.13564	1.0049-1.2833	0.399214	0.767069
		Weighted median	16	0.445789	1.06791	0.9019-1.2644
		Weighted mode	16	0.621371	1.05785	0.8501-1.3163
		MR Egger	16	0.792394	1.06298	0.6803-1.6607
ebi-a-GCST90027658	k_Bacteria.p_Proteobacteria.c_Deltaproteobacteria	IVW	16	0.0243883	1.13047	1.0159-1.2578	0.666559	0.0878768
		Weighted median	16	0.124024	1.12278	0.9687-1.3013
		Weighted mode	16	0.486261	1.0742	0.8825-1.3074
		MR Egger	16	0.269527	0.79518	0.5379-1.1753
ebi-a-GCST90027744	k_Bacteria.p_Proteobacteria.c_Deltaproteobacteria.o_Desulfovibrionales	IVW	16	0.0243878	1.13047	1.0159-1.2578	0.666453	0.0878051
		Weighted median	16	0.11638	1.12283	0.9716-1.2975
		Weighted mode	16	0.44401	1.07426	0.8985-1.2843
		MR Egger	16	0.269351	0.79511	0.5379-1.1752
ebi-a-GCST90027683	k_Bacteria.p_Proteobacteria.c_Deltaproteobacteria.o_Desulfovibrionales.f_Desulfovibrionaceae	IVW	16	0.0242951	1.13056	1.0160-1.2579	0.665835	0.0876072
		Weighted median	16	0.126919	1.12303	0.9675-1.3034
		Weighted mode	16	0.446051	1.07431	0.8977-1.2855
		MR Egger	16	0.269023	0.794979	0.5378-1.1750
ebi-a-GCST90027730	k_Bacteria.p_Proteobacteria.c_Deltaproteobacteria.o_Desulfovibrionales.f_Desulfovibrionaceae.g_Bilophila	IVW	16	0.0232038	1.13612	1.0175-1.2684	0.397386	0.113339
		Weighted median	16	0.191156	1.10467	0.9514-1.2824
		Weighted mode	16	0.25703	1.12238	0.9262-1.3600
		MR Egger	16	0.339455	0.819963	0.5532-1.2151
ebi-a-GCST90027813	k_Bacteria.p_Proteobacteria.c_Deltaproteobacteria.o_Desulfovibrionales.f_Desulfovibrionaceae.g_Bilophila.s_Bilophila_unclassified	IVW	16	0.0259733	1.136	1.0153-1.2709	0.358476	0.155246
		Weighted median	16	0.103577	1.13777	0.9739-1.3290
		Weighted mode	16	0.221157	1.1425	0.9311-1.4018
		MR Egger	16	0.430283	0.84907	0.5720-1.2601
ebi-a-GCST90027659	k_Bacteria.p_Proteobacteria.c_Gammaproteobacteria	IVW	13	0.0357552	0.872015	0.7673-0.9909	0.320005	0.807463
		Weighted median	13	0.0497184	0.850488	0.7234-0.9998
		Weighted mode	13	0.108456	0.853924	0.7143-1.0207
		MR Egger	13	0.445943	0.821428	0.5043-1.3377
ebi-a-GCST90027746	k_Bacteria.p_Proteobacteria.c_Gammaproteobacteria.o_Pasteurellales	IVW	17	0.0280635	0.822224	0.6904-0.9791	0.785597	0.25914
		Weighted median	17	0.272189	0.868547	0.6753-1.1169
		Weighted mode	17	0.604074	0.897532	0.6012-1.3397
		MR Egger	17	0.108094	0.560148	0.2881-1.0889
ebi-a-GCST90027685	k_Bacteria.p_Proteobacteria.c_Gammaproteobacteria.o_Pasteurellales.f_Pasteurellaceae	IVW	17	0.0280901	0.822252	0.6904-0.9791	0.785967	0.258986
		Weighted median	17	0.246096	0.868618	0.6846-1.1020
		Weighted mode	17	0.579763	0.897729	0.6175-1.3050
		MR Egger	17	0.10804	0.560094	0.2881-1.0888
ebi-a-GCST90027733	k_Bacteria.p_Proteobacteria.c_Gammaproteobacteria.o_Pasteurellales.f_Pasteurellaceae.g_Haemophilus	IVW	17	0.0193215	0.811167	0.6807-0.9666	0.820036	0.221417
		Weighted median	17	0.25889	0.86438	0.6711-1.1132
		Weighted mode	17	0.581733	0.89725	0.6148-1.3093
		MR Egger	17	0.0847418	0.533524	0.2738-1.0396
ebi-a-GCST90027818	k_Bacteria.p_Proteobacteria.c_Gammaproteobacteria.o_Pasteurellales.f_Pasteurellaceae.g_Haemophilus.s_Haemophilus_parainfluenzae	IVW	17	0.00925272	0.791404	0.6635-0.9438	0.833895	0.203507
		Weighted median	17	0.130546	0.835755	0.6623-1.0546
		Weighted mode	17	0.460615	0.864536	0.5927-1.2608
		MR Egger	17	0.0679674	0.510344	0.2610-0.9976
IVW: inverse variance weighting; OR: Odds ratio; CI: Confidence interval

## Sheet:  Supplementary table 3
Supplementary table 3 Mendellan randomization assessment of the assoctation between chronic rhinosinusitis and gut microbiota.
ID.outcome	Outcome	Methods	nSNP	Pval	OR	95%CI	Cochrane's Q test p-value	MR-Egger intercept derived p-value
ebi-a-GCST90027463	pathway (ENTBACSYN.PWY..enterobactin.biosynthesis)	IVW	17	0.00310502	0.760163	0.6338-0.9116	0.841081	0.325899
		Weighted median	17	0.0260637	0.763773	0.6023-0.9683
		Weighted mode	17	0.275154	0.829623	0.6000-1.1470
		MR Egger	17	0.84484	1.07246	0.5386-2.1352
ebi-a-GCST90027467	pathway (FUC.RHAMCAT.PWY..superpathway.of.fucose.and.rhamnose.degradation)	IVW	16	0.0286777	0.843884	0.7248-0.9824	0.451646	0.438026
		Weighted median	16	0.197911	0.872408	0.7087-1.0738
		Weighted mode	16	0.336322	0.872023	0.6655-1.1425
		MR Egger	16	0.860683	1.05284	0.5986-1.8515
ebi-a-GCST90027468	pathway (GALACTARDEG.PWY..D.galactarate.degradation.I)	IVW	17	0.013916	0.803941	0.6756-0.9566	0.566089	0.324019
		Weighted median	17	0.217938	0.856548	0.6695-1.0958
		Weighted mode	17	0.502356	0.889307	0.6361-1.2432
		MR Egger	17	0.741598	1.1198	0.5786-2.1671
ebi-a-GCST90027475	pathway (GLYCOCAT.PWY..glycogen.degradation.I..bacterial.)	IVW	11	0.00628392	0.818408	0.7088-0.9449	0.672838	0.68085
		Weighted median	11	0.031632	0.809612	0.6677-0.9815
		Weighted mode	11	0.111471	0.807375	0.6349-1.0266
		MR Egger	11	0.266531	0.736794	0.4444-1.2213
ebi-a-GCST90027485	pathway (ILEUSYN.PWY..L.isoleucine.biosynthesis.I..from.threonine.)	IVW	16	0.0315056	1.15396	1.0127-1.3148	0.0524163	0.738991
		Weighted median	16	0.17566	1.10408	0.9566-1.2742
		Weighted mode	16	0.322179	1.10071	0.9159-1.3226
		MR Egger	16	0.811642	1.06293	0.6495-1.7395
ebi-a-GCST90027486	pathway (KDO.NAGLIPASYN.PWY..superpathway.of..Kdo.2.lipid.A.biosynthesis)	IVW	16	0.0275054	0.727799	0.5486-0.9654	0.0129811	0.663665
		Weighted median	16	0.0608038	0.741525	0.5424-1.0136
		Weighted mode	16	0.380526	0.83705	0.5690-1.2311
		MR Egger	16	0.877016	0.917959	0.3165-2.6616
ebi-a-GCST90027489	pathway (METHGLYUT.PWY..superpathway.of.methylglyoxal.degradation)	IVW	17	0.0105477	0.725118	0.5667-0.9276	0.143337	0.503135
		Weighted median	17	0.153032	0.785535	0.5641-1.0938
		Weighted mode	17	0.738976	0.926619	0.5964-1.4395
		MR Egger	17	0.998654	1.00084	0.3854-2.5985
ebi-a-GCST90027506	pathway (PENTOSE.P.PWY..pentose.phosphate.pathway)	IVW	16	0.0488006	0.898803	0.8082-0.9994	0.395977	0.286632
		Weighted median	16	0.0509703	0.863469	0.7451-1.0006
		Weighted mode	16	0.044206	0.813459	0.6765-0.9780
		MR Egger	16	0.130194	0.728755	0.4955-1.0717
ebi-a-GCST90027528	pathway (PWY.1269..CMP.3.deoxy.D.manno.octulosonate.biosynthesis.I)	IVW	16	0.0208039	1.14356	1.0206-1.2813	0.23529	0.0699099
		Weighted median	16	0.417799	1.06104	0.9193-1.2245
		Weighted mode	16	0.569438	1.05178	0.8872-1.2468
		MR Egger	16	0.250375	0.791682	0.5404-1.1597
ebi-a-GCST90027544	pathway (PWY.5173..superpathway.of.acetyl.CoA.biosynthesis)	IVW	16	0.0437675	0.865852	0.7527-0.9959	0.667928	0.658969
		Weighted median	16	0.269761	0.901778	0.7505-1.0835
		Weighted mode	16	0.429053	0.901158	0.7011-1.1582
		MR Egger	16	0.909281	0.970062	0.5805-1.6210
ebi-a-GCST90027556	pathway (PWY.5695..urate.biosynthesis.inosine.5..phosphate.degradation)	IVW	16	0.0220538	1.14995	1.0203-1.2960	0.15879	0.618531
		Weighted median	16	0.0825945	1.1487	0.9822-1.3433
		Weighted mode	16	0.188607	1.14713	0.9435-1.3945
		MR Egger	16	0.906332	1.02784	0.6559-1.6106
ebi-a-GCST90027560	pathway (PWY.5850..superpathway.of.menaquinol.6.biosynthesis.I)	IVW	17	0.0268598	0.782328	0.6294-0.9722	0.361805	0.263228
		Weighted median	17	0.304289	0.855995	0.6362-1.1516
		Weighted mode	17	0.537259	0.893836	0.6305-1.2669
		MR Egger	17	0.600854	1.25036	0.5510-2.8371
ebi-a-GCST90027588	pathway (PWY.6612..superpathway.of.tetrahydrofolate.biosynthesis)	IVW	16	0.00707788	0.813507	0.7000-0.9453	0.130428	0.933672
		Weighted median	16	0.0664752	0.845123	0.7061-1.0115
		Weighted mode	16	0.153911	0.833842	0.6577-1.0570
		MR Egger	16	0.539759	0.833013	0.4712-1.4725
ebi-a-GCST90027590	pathway (PWY.6629..superpathway.of.L.tryptophan.biosynthesis)	IVW	16	0.0101194	0.746929	0.5980-0.9329	0.397933	0.798317
		Weighted median	16	0.180076	0.807369	0.5904-1.1039
		Weighted mode	16	0.180442	0.666163	0.3779-1.1741
		MR Egger	16	0.673506	0.831584	0.3590-1.9262
ebi-a-GCST90027606	pathway (PWY.7013..L.1.2.propanediol.degradation)	IVW	16	0.0410197	0.761621	0.5865-0.9889	0.147051	0.655429
		Weighted median	16	0.0266702	0.692318	0.5001-0.9583
		Weighted mode	16	0.211866	0.748475	0.4842-1.1568
		MR Egger	16	0.91951	0.949584	0.3544-2.5440
ebi-a-GCST90027627	pathway (PWY.7456..mannan.degradation)	IVW	17	0.0256104	0.8889	0.8015-0.9857	0.903323	0.938459
		Weighted median	17	0.395673	0.937834	0.8087-1.0875
		Weighted mode	17	0.543361	0.93878	0.7690-1.1459
		MR Egger	17	0.516321	0.875541	0.5916-1.2956
ebi-a-GCST90027515	pathway (PWY0.1241..ADP.L.glycero..beta..D.manno.heptose.biosynthesis)	IVW	16	0.0444443	0.853758	0.7317-0.9960	0.232538	0.87659
		Weighted median	16	0.133256	0.863592	0.7131-1.0458
		Weighted mode	16	0.139971	0.843457	0.6808-1.0448
		MR Egger	16	0.505499	0.815966	0.4553-1.4621
ebi-a-GCST90027516	pathway (PWY0.1261..anhydromuropeptides.recycling)	IVW	16	0.00245894	0.845747	0.7588-0.9426	0.381814	0.932462
		Weighted median	16	0.035263	0.852076	0.7341-0.9890
		Weighted mode	16	0.256758	0.888762	0.7305-1.0812
		MR Egger	16	0.485564	0.860589	0.5706-1.2977
ebi-a-GCST90027526	pathway (PWY0.781..aspartate.superpathway)	IVW	16	0.0357892	0.881391	0.7833-0.9916	0.198553	0.914727
		Weighted median	16	0.173853	0.903676	0.7809-1.0457
		Weighted mode	16	0.262535	0.897306	0.7476-1.0768
		MR Egger	16	0.520741	0.860568	0.5504-1.3453
ebi-a-GCST90027638	pathway (PYRIDNUCSYN.PWY..NAD.biosynthesis.I..from.aspartate.)	IVW	16	0.0103101	1.14355	1.0321-1.2669	0.491088	0.357334
		Weighted median	16	0.151717	1.10994	0.9624-1.2800
		Weighted mode	16	0.402135	1.0935	0.8924-1.3398
		MR Egger	16	0.832863	0.959672	0.6594-1.3966
ebi-a-GCST90027649	pathway (UDPNAGSYN.PWY..UDP.N.acetyl.D.glucosamine.biosynthesis.I)	IVW	16	0.00198036	0.849282	0.7657-0.9419	0.541306	0.805001
		Weighted median	16	0.0681371	0.873097	0.7546-1.0101
		Weighted mode	16	0.193361	0.874246	0.7204-1.0608
		MR Egger	16	0.556383	0.889983	0.6091-1.3001
IVW: inverse variance weighting; OR: Odds ratio; CI: Confidence interval

## Sheet: Supplementary table 4
Supplementary table 4 Mendellan randomization assessment of the assoctation between gut microbiota and chronic rhinosinusitis.
ID.exposure	Outcome	Methods	nSNP	Pval	OR	95%CI
ebi-a-GCST90027765	finngen_R10_J10_CHRONSINUSITIS	IVW	14	0.402673	0.97046	0.9046-1.0411
ebi-a-GCST90027776	finngen_R10_J10_CHRONSINUSITIS	IVW	12	0.638222	1.01598	0.951-1.0854
ebi-a-GCST90027658	finngen_R10_J10_CHRONSINUSITIS	IVW	6	0.877674	1.009	0.9002-1.1309
ebi-a-GCST90027744	finngen_R10_J10_CHRONSINUSITIS	IVW	6	0.877688	1.009	0.9002-1.1309
ebi-a-GCST90027683	finngen_R10_J10_CHRONSINUSITIS	IVW	6	0.877675	1.009	0.9002-1.1309
ebi-a-GCST90027730	finngen_R10_J10_CHRONSINUSITIS	IVW	8	0.424891	0.961959	0.8746-1.0581
ebi-a-GCST90027813	finngen_R10_J10_CHRONSINUSITIS	IVW	11	0.183526	0.946564	0.873-1.0264
ebi-a-GCST90027659	finngen_R10_J10_CHRONSINUSITIS	IVW	3	0.111583	0.886697	0.7646-1.0283
ebi-a-GCST90027746	finngen_R10_J10_CHRONSINUSITIS	IVW	3	0.319874	0.924223	0.7913-1.0795
ebi-a-GCST90027685	finngen_R10_J10_CHRONSINUSITIS	IVW	3	0.319917	0.924219	0.7913-1.0795
ebi-a-GCST90027733	finngen_R10_J10_CHRONSINUSITIS	IVW	5	0.420323	0.961746	0.8747-1.0575
ebi-a-GCST90027818	finngen_R10_J10_CHRONSINUSITIS	IVW	6	0.874142	0.993801	0.9202-1.0733
ebi-a-GCST90027463	finngen_R10_J10_CHRONSINUSITIS	IVW	2	0.889133	1.00717	0.911-1.1135
ebi-a-GCST90027467	finngen_R10_J10_CHRONSINUSITIS	IVW	8	0.162438	0.955553	0.8965-1.0185
ebi-a-GCST90027468	finngen_R10_J10_CHRONSINUSITIS	IVW	7	0.16494	0.957348	0.9002-1.0181
ebi-a-GCST90027475	finngen_R10_J10_CHRONSINUSITIS	IVW	11	0.746033	0.980651	0.8713-1.1037
ebi-a-GCST90027485	finngen_R10_J10_CHRONSINUSITIS	IVW	7	0.0891839	1.10438	0.9849-1.2383
ebi-a-GCST90027486	finngen_R10_J10_CHRONSINUSITIS	IVW	8	0.0535738	0.953421	0.9083-1.0007
ebi-a-GCST90027489	finngen_R10_J10_CHRONSINUSITIS	IVW	9	0.367849	0.965819	0.8954-1.0418
ebi-a-GCST90027506	finngen_R10_J10_CHRONSINUSITIS	IVW	13	0.749604	0.988027	0.9176-1.0639
ebi-a-GCST90027528	finngen_R10_J10_CHRONSINUSITIS	IVW	6	0.338638	0.922636	0.7823-1.0881
ebi-a-GCST90027544	finngen_R10_J10_CHRONSINUSITIS	IVW	12	0.641995	1.01405	0.9561-1.0755
ebi-a-GCST90027556	finngen_R10_J10_CHRONSINUSITIS	IVW	11	0.00546363	1.1401	1.0394-1.2506
ebi-a-GCST90027560	finngen_R10_J10_CHRONSINUSITIS	IVW	11	0.270502	0.973379	0.9278-1.0212
ebi-a-GCST90027588	finngen_R10_J10_CHRONSINUSITIS	IVW	14	0.187316	1.04123	0.9805-1.1057
ebi-a-GCST90027590	finngen_R10_J10_CHRONSINUSITIS	IVW	7	0.804967	1.00909	0.9391-1.0843
ebi-a-GCST90027606	finngen_R10_J10_CHRONSINUSITIS	IVW	10	0.755218	1.00776	0.9599-1.0580
ebi-a-GCST90027627	finngen_R10_J10_CHRONSINUSITIS	IVW	7	0.718447	1.02224	0.907-1.1521
ebi-a-GCST90027515	finngen_R10_J10_CHRONSINUSITIS	IVW	8	0.0430702	1.08092	1.0024-1.1656
ebi-a-GCST90027516	finngen_R10_J10_CHRONSINUSITIS	IVW	8	0.84312	0.990441	0.9006-1.0893
ebi-a-GCST90027526	finngen_R10_J10_CHRONSINUSITIS	IVW	11	0.357315	1.03987	0.9568-1.1301
ebi-a-GCST90027638	finngen_R10_J10_CHRONSINUSITIS	IVW	12	0.95324	1.00247	0.9231-1.0887
ebi-a-GCST90027649	finngen_R10_J10_CHRONSINUSITIS	IVW	8	0.757723	0.978406	0.8517-1.1240
IVW: inverse variance weighting; OR: Odds ratio; CI: Confidence interval
